# Supplementary material for: Comparison of Four Ultrasonography-Based Risk Stratification Systems in Thyroid Nodules with Nondiagnostic/Unsatisfactory Cytology: A Real-World Study
Source: Cancers (Basel). 2021 Apr 18;13(8):1948. doi: 10.3390/cancers13081948 (PMC8073392; doi:10.3390/cancers13081948)
Supplement: Supplementary file 1 [file cancers-13-01948-s001.zip]

Archive with 1 entries (1 files):
- cancers-1160302-SI.pdf
